# Supplementary material for: MicroRNA analysis suggests an additional level of feedback regulation in the NF-κB signaling cascade
Source: Oncotarget. 2015 May 16;6(19):17097–106. doi: 10.18632/oncotarget.4005 (PMC4627294; doi:10.18632/oncotarget.4005)
Supplement: Supplementary file 1 [file oncotarget-06-17097-s001.xlsx]

## Sheet: Sheet1
Supplementary Table 1. Relative counts of individual miRNAs in sequenced samples from 3B4.1 cells. 3B4.1 cells were cultured in standard ("Untreated") or doxycycline-containing ('Doxycycline") medium to keep the promoter, which drives expression of short RIPK1, in ON or OFF state, respectively. MiRNA were profiled as described in Materials and Methods. Only the counts corresponding to known full-…
NAME	SEQUENCE	Doxycycline	Untreated
let-7a-1//let-7a-2//let-7a-3	TGAGGTAGTAGGTTGTATAGTT	86152	73006
let-7b	TGAGGTAGTAGGTTGTGTGGTT	753	1117
let-7c	TGAGGTAGTAGGTTGTATGGTT	8126	7681
let-7d	AGAGGTAGTAGGTTGCATAGTT	882	777
let-7e	TGAGGTAGGAGGTTGTATAGTT	8816	8033
let-7f-1//let-7f-2	TGAGGTAGTAGATTGTATAGTT	22783	22436
let-7g	TGAGGTAGTAGTTTGTACAGTT	12229	11375
let-7i	TGAGGTAGTAGTTTGTGCTGTT	1819	2431
mir-100	AACCCGTAGATCCGAACTTGTG	40	140
mir-101-1//mir-101-2	TACAGTACTGTGATAACTGAA	5843	8902
mir-103a-2//mir-103a-1	AGCAGCATTGTACAGGGCTATGA	105761	89695
mir-106a	AAAAGTGCTTACAGTGCAGGTAG	83	47
mir-106b	TAAAGTGCTGACAGTGCAGAT	9830	12447
mir-107	AGCAGCATTGTACAGGGCTATCA	4882	2874
mir-10a	TACCCTGTAGATCCGAATTTGTG	119092	61718
mir-10b	TACCCTGTAGAACCGAATTTGTG	130244	73889
mir-1-2//mir-1-1	TGGAATGTAAAGAAGTATGTAT	3	2
mir-1180	TTTCCGGCTCGCGTGGGTGTGT	2142	2582
mir-1197	TAGGACACATGGTCTACTTCT	1	4
mir-122	TGGAGTGTGACAATGGTGTTTG	1	0
mir-1224	GTGAGGACTCGGGAGGTGG	1	2
mir-1226	TCACCAGCCCTGTGTTCCCTAG	88	185
mir-1227	CGTGCCACCCTTTTCCCCAG	1	2
mir-1228	TCACACCTGCCTCGCCCCCC	0	2
mir-1229	CTCTCACCACTGCCCTCCCACAG	9	23
mir-1237	TCCTTCTGCTCCGTCCCCCAG	0	2
mir-124-1//mir-124-2//mir-124-3	TAAGGCACGCGGTGAATGCC	2	4
mir-1243	AACTGGATCAATTATAGGAGTG	1	0
mir-1246	AATGGATTTTTGGAGCAGG	29	40
mir-1249	ACGCCCTTCCCCCCCTTCTTCA	212	781
mir-1250	ACGGTGCTGGATGTGGCCTTT	23	13
mir-1252	AGAAGGAAATTGAATTCATTTA	5	4
mir-1254//mir-1254-2	AGCCTGGAAGCTGGAGCCTGCAGT	76	55
mir-1255a	AGGATGAGCAAAGAAAGTAGATT	24	30
mir-1255b-1//mir-1255b-2	CGGATGAGCAAAGAAAGTGGTT	1	0
mir-1256	AGGCATTGACTTCTCACTAGCT	20	30
mir-1257	AGTGAATGATGGGTTCTGACC	6	4
mir-125a	TCCCTGAGACCCTTTAACCTGTGA	9424	12464
mir-125b-1//mir-125b-2	TCCCTGAGACCCTAACTTGTGA	1822	2320
mir-126	TCGTACCGTGAGTAATAATGCG	803	900
mir-1260	ATCCCACCTCTGCCACCA	1	0
mir-1260b	ATCCCACCACTGCCACCAT	89	164
mir-1262	ATGGGTGAATTTGTAGAAGGAT	14	11
mir-1266	CCTCAGGGCTGTAGAACAGGGCT	51	55
mir-1267	CCTGTTGAAGTGTAATCCCCA	6	11
mir-1268	CGGGCGTGGTGGTGGGGG	544	1919
mir-1268b	CGGGCGTGGTGGTGGGGGTG	14	55
mir-1269b	CTGGACTGAGCCATGCTACTGG	200	291
mir-1271	CTTGGCACCTAGCAAGCACTCA	32	36
mir-1272	GATGATGATGGCAGCAAATTCTGAAA	54	49
mir-1273c	GGCGACAAAACGAGACCCTGTC	0	4
mir-1273d	GAACCCATGAGGTTGAGGCTGCAGT	25	43
mir-1275	GTGGGGGAGAGGCTGTC	53	83
mir-1276	TAAAGAGCCCTGTGGAGACA	17	21
mir-1277	TACGTAGATATATATGTATTTT	3	4
mir-1278	TAGTACTGTGCATATCATCTAT	24	45
mir-128-1//mir-128-2	TCACAGTGAACCGGTCTCTTT	3200	3596
mir-1280	TCCCACCGCTGCCACCC	1	2
mir-1284	TCTATACAGACCCTGGCTTTTC	24	17
mir-1285-1//mir-1285-2	TCTGGGCAACAAAGTGAGACCT	1249	1299
mir-1286	TGCAGGACCAAGATGAGCCCT	72	60
mir-1287	TGCTGGATCAGTGGTTCGAGTC	81	59
mir-1288	TGGACTGCCCTGATCTGGAGA	3	0
mir-1291	TGGCCCTGACTGAAGACCAGCAGT	0	2
mir-129-1//mir-129-2	CTTTTTGCGGTCTGGGCTTGC	86	134
mir-1292	TGGGAACGGGTTCCGGCAGACGCTG	8	8
mir-1294	TGTGAGGTTGGCATTGTTGTCT	1	4
mir-1295	TTAGGCCGCAGATCTGGGTGA	72	83
mir-1296	TTAGGGCCCTGGCTCCATCTCC	1306	1626
mir-1298	TTCATTCGGCTGTCCAGATGTA	2	2
mir-1299	TTCTGGAATTCTGTGTGAGGGA	105	70
mir-1301	TTGCAGCTGCCTGGGAGTGACTTC	413	291
mir-1302-1//mir-1302-2//mir-1302-3//mir-1302-4//mir-1302-5//mir-1302-6//mir-1302-7//mir-1302-8//mir-1302-9//mir-1302-10//mir-1302-11	TTGGGACATACTTATGCTAAA	0	2
mir-1303	TTTAGAGACGGGGTCTTGCTCT	154	89
mir-1304	TTTGAGGCTACAGTGAGATGTG	2	4
mir-1305	TTTTCAACTCTAATGGGAGAGA	102	130
mir-1307	ACTCGGCGTGGCGTCGGTCGTG	1255	3705
mir-130a	CAGTGCAATGTTAAAAGGGCAT	311	225
mir-130b	CAGTGCAATGATGAAAGGGCAT	8280	10118
mir-132	TAACAGTCTACAGCCATGGTCG	698	1340
mir-1322	GATGATGCTGCTGATGCTG	16	28
mir-1323	TCAAAACTGAGGGGCATTTTCT	2	0
mir-133a-1//mir-133a-2	TTTGGTCCCCTTCAACCAGCTG	6	19
mir-1343	CTCCTGGGGCCCGCACTCTCGC	19	42
mir-135a-1//mir-135a-2	TATGGCTTTTTATTCCTATGTGA	8	8
mir-135b	TATGGCTTTTCATTCCTATGTGA	2	2
mir-137	TTATTGCTTAAGAATACGCGTAG	3	0
mir-138-2//mir-138-1	AGCTGGTGTTGTGAATCAGGCCG	878	1467
mir-139	TCTACAGTGCACGTGTCTCCAG	0	4
mir-140	CAGTGGTTTTACCCTATGGTAG	308	242
mir-141	TAACACTGTCTGGTAAAGATGG	3	11
mir-142	CATAAAGTAGAAAGCACTACT	19	21
mir-143	TGAGATGAAGCACTGTAGCTC	60	43
mir-144	TACAGTATAGATGATGTACT	0	2
mir-145	GTCCAGTTTTCCCAGGAATCCCT	1	13
mir-1468	CTCCGTTTGCCTGTTTCGCTG	1	6
mir-146a	TGAGAACTGAATTCCATGGGTT	170	2187
mir-146b	TGAGAACTGAATTCCATAGGCT	18	13
mir-147b	GTGTGCGGAAATGCTTCTGCTA	18	19
mir-148a	TCAGTGCACTACAGAACTTTGT	131409	139123
mir-148b	TCAGTGCATCACAGAACTTTGT	11208	12829
mir-149	TCTGGCTCCGTGTCTTCACTCCC	1658	2002
mir-150	TCTCCCAACCCTTGTACCAGTG	3	6
mir-151	TCGAGGAGCTCACAGTCTAGT	21449	27648
mir-151b	TCGAGGAGCTCACAGTCT	18	26
mir-152	TCAGTGCATGACAGAACTTGG	36	36
mir-153-1//mir-153-2	TTGCATAGTCACAAAAGTGATC	10	9
mir-1537	AAAACCGTCTAGTTACAGTTGT	0	2
mir-1538	CGGCCCGGGCTGCTGCTGTTCCT	6	4
mir-155	TTAATGCTAATCGTGATAGGGGT	1	8
mir-15a	TAGCAGCACATAATGGTTTGTG	4280	5424
mir-15b	TAGCAGCACATCATGGTTTACA	20526	33703
mir-16-1//mir-16-2	TAGCAGCACGTAAATATTGGCG	136083	195073
mir-17	CAAAGTGCTTACAGTGCAGGTAG	75360	63633
mir-181a-2//mir-181a-1	AACATTCAACGCTGTCGGTGAGT	44314	101724
mir-181b-1//mir-181b-2	AACATTCATTGCTGTCGGTGGGT	3652	6325
mir-181c	AACATTCAACCTGTCGGTGAGT	411	709
mir-181d	AACATTCATTGTTGTCGGTGGGT	297	488
mir-182	TTTGGCAATGGTAGAACTCACACT	97869	93230
mir-183	TATGGCACTGGTAGAATTCACT	7375	8095
mir-184	TGGACGGAGAACTGATAAGGGT	27	378
mir-185	TGGAGAGAAAGGCAGTTCCTGA	940	960
mir-186	CAAAGAATTCTCCTTTTGGGCT	13844	27950
mir-187	TCGTGTCTTGTGTTGCAGCCGG	79	98
mir-188	CATCCCTTGCATGGTGGAGGG	119	248
mir-18a	TAAGGTGCATCTAGTGCAGATAG	20631	24565
mir-18b	TAAGGTGCATCTAGTGCAGTTAG	15	15
mir-190	TGATATGTTTGATATATTAGGT	76	32
mir-190b	TGATATGTTTGATATTGGGTT	0	2
mir-1908	CGGCGGGGACGGCGATTGGTC	176	161
mir-191	CAACGGAATCCCAAAAGCAGCTG	166781	166682
mir-1910	CCAGTCCTGTGCCTGCCGCCT	164	197
mir-1911	TGAGTACCGCCATGTCTGTTGGG	1	0
mir-1913	TCTGCCCCCTCCGCTGCTGCCA	2	6
mir-1914	CCCTGTGCCCGGCCCACTTCTG	4	6
mir-1915	CCCCAGGGCGACGCGGCGGG	0	2
mir-192	CTGACCTATGAATTGACAGCC	23823	21423
mir-193a	TGGGTCTTTGCGGGCGAGATGA	62	51
mir-193b	AACTGGCCCTCAAAGTCCCGCT	4985	6350
mir-194-1//mir-194-2	TGTAACAGCAACTCCATGTGGA	967	1705
mir-195	TAGCAGCACAGAAATATTGGC	186	389
mir-196a-1//mir-196a-2	TAGGTAGTTTCATGTTGTTGGG	2718	2454
mir-196b	TAGGTAGTTTCCTGTTGTTGGG	6412	7420
mir-197	TTCACCACCTTCTCCACCCAGC	6865	13125
mir-1976	CCTCCTGCCCTCCTTGCTGT	1	0
mir-199a-1//mir-199a-2	CCCAGTGTTCAGACTACCTGTTC	6	15
mir-199b	CCCAGTGTTTAGACTATCTGTTC	8	0
mir-19a	TGTGCAAATCTATGCAAAACTGA	10074	6775
mir-19b-1//mir-19b-2	TGTGCAAATCCATGCAAAACTGA	38736	26850
mir-200a	TAACACTGTCTGGTAACGATGT	2	21
mir-200b	TAATACTGCCTGGTAATGATGA	13	30
mir-200c	TAATACTGCCGGGTAATGATGGA	514	609
mir-204	TTCCCTTTGTCATCCTATGCCT	205	127
mir-205	TCCTTCATTCCACCGGAGTCTG	1	0
mir-20a	TAAAGTGCTTATAGTGCAGGTAG	104160	57852
mir-20b	CAAAGTGCTCATAGTGCAGGTAG	313	161
mir-21	TAGCTTATCAGACTGATGTTGA	10248	16090
mir-210	CTGTGCGTGTGACAGCGGCTGA	1402	1378
mir-211	TTCCCTTTGTCATCCTTCGCCT	0	25
mir-2110	TTGGGGAAACGGCCGCTGAGTG	9	6
mir-2113	ATTTGTGCTTGGCTCTGTCAC	1	2
mir-2114	TAGTCCCTTCCTTGAAGCGGTC	12	25
mir-2116	GGTTCTTAGCATAGGAGGTCT	1	6
mir-212	TAACAGTCTCCAGTCACGGCC	14	51
mir-214	ACAGCAGGCACAGACAGGCAGT	1	8
mir-215	ATGACCTATGAATTGACAGAC	1131	8789
mir-216a	TAATCTCAGCTGGCAACTGTGA	1	2
mir-216b	AAATCTCTGCAGGCAAATGTGA	18	8
mir-217	TACTGCATCAGGAACTGATTGGA	3	0
mir-218-1//mir-218-2	TTGTGCTTGATCTAACCATGT	9149	3760
mir-22	AAGCTGCCAGTTGAAGAACTGT	66306	145883
mir-221	AGCTACATTGTCTGCTGGGTTTC	5575	3811
mir-222	AGCTACATCTGGCTACTGGGT	232	374
mir-224	CAAGTCACTAGTGGTTCCGTT	0	4
mir-2276	TCTGCAAGTGTCAGAGGCGAGG	30	28
mir-2277	AGCGCGGGCTGAGCGCTGCCAGTC	40	72
mir-2278	GAGAGCAGTGTGTGTTGCCTGG	3	8
mir-2355	ATCCCCAGATACAATGGACAA	6	19
mir-23a	ATCACATTGCCAGGGATTTCC	848	1461
mir-23b	ATCACATTGCCAGGGATTACC	588	667
mir-24-1//mir-24-2	TGGCTCAGTTCAGCAGGAACAG	1983	3127
mir-2467	TGAGGCTCTGTTAGCCTTGGCTC	43	38
mir-25	CATTGCACTTGTCTCGGTCTGA	247715	403937
mir-2682	CAGGCAGTGACTGTTCAGACGTC	1	6
mir-26a-1//mir-26a-2	TTCAAGTAATCCAGGATAGGCT	80214	55362
mir-26b	TTCAAGTAATTCAGGATAGGT	1035	741
mir-27a	TTCACAGTGGCTAAGTTCCGC	2410	5274
mir-27b	TTCACAGTGGCTAAGTTCTGC	35308	44972
mir-28	AAGGAGCTCACAGTCTATTGAG	1290	1856
mir-296	AGGGCCCCCCCTCAATCCTGT	584	817
mir-2964a	AGATGTCCAGCCACAATTCTCG	3	6
mir-29a	TAGCACCATCTGAAATCGGTTA	2847	3117
mir-29b-1//mir-29b-2	TAGCACCATTTGAAATCAGTGTT	1375	1412
mir-29c	TAGCACCATTTGAAATCGGTTA	2469	2758
mir-301a	CAGTGCAATAGTATTGTCAAAGC	39880	42777
mir-301b	CAGTGCAATGATATTGTCAAAGC	22224	19982
mir-3064	TCTGGCTGTTGTGGTGTGCAA	2	4
mir-3065	TCAACAAAATCACTGATGCTGGA	13	2
mir-3074	GTTCCTGCTGAACTGAGCCAG	4	13
mir-30a	TGTAAACATCCTCGACTGGAAG	1062	1057
mir-30b	TGTAAACATCCTACACTCAGCT	37806	33125
mir-30c-2//mir-30c-1	TGTAAACATCCTACACTCTCAGC	5634	5910
mir-30d	TGTAAACATCCCCGACTGGAAG	995	722
mir-30e	TGTAAACATCCTTGACTGGAAG	306	255
mir-31	AGGCAAGATGCTGGCATAGCT	505	872
mir-3115	ATATGGGTTTACTAGTTGGT	26	36
mir-3116-1//mir-3116-2	TGCCTGGAACATAGTAGGGACT	11	17
mir-3121	TCCTTTGCCTATTCTATTTAAG	1	0
mir-3124	TTCGCGGGCGAAGGCAAAGTC	1	0
mir-3126	TGAGGGACAGATGCCAGAAGCA	7	15
mir-3127	ATCAGGGCTTGTGGAATGGGAAG	62	30
mir-3130-1//mir-3130-2	TACCCAGTCTCCGGTGCAGCC	0	2
mir-3131	TCGAGGACTGGTGGAAGGGCCTT	4	0
mir-3132	TGGGTAGAGAAGGAGCTCAGAGGA	1	0
mir-3133	TAAAGAACTCTTAAAACCCAAT	4	15
mir-3136	CTGACTGAATAGGTAGGGTCATT	9	6
mir-3139	TAGGAGCTCAACAGATGCCTGTT	29	26
mir-3141	GAGGGCGGGTGGAGGAGGA	3	2
mir-3145	AACTCCAAACACTCAAAACTCA	2	4
mir-3146	CATGCTAGGATAGAAAGAATGG	0	2
mir-3149	TTTGTATGGATATGTGTGTGTAT	3	2
mir-3150a	CAACCTCGACGATCTCCTCAGC	3	13
mir-3152	ATTGCCTCTGTTCTAACACAAG	4	2
mir-3155	CCAGGCTCTGCAGTGGGAACT	12	15
mir-3155b	CCAGGCTCTGCAGTGGGA	0	2
mir-3157	TTCAGCCAGGCTAGTGCAGTCT	110	72
mir-3158-1	CCTGCAGAGAGGAAGCCCTTC	1	0
mir-3158-2	AAGGGCTTCCTCTCTGCAGGAC	290	352
mir-3159	TAGGATTACAAGTGTCGGCCAC	2	2
mir-3163	TATAAAATGAGGGCAGTAAGAC	5	2
mir-3164	TGTGACTTTAAGGGAAATGGCG	2	0
mir-3165	AGGTGGATGCAATGTGACCTCA	1	0
mir-3173	TGCCCTGCCTGTTTTCTCCTTT	9	6
mir-3174	TAGTGAGTTAGAGATGCAGAGCC	14	23
mir-3175	CGGGGAGAGAACGCAGTGACGT	2	2
mir-3176	ACTGGCCTGGGACTACCGG	10	8
mir-3177	TGTGTACACACGTGCCAGGCGCT	9	6
mir-3179-1//mir-3179-2//mir-3179-3	AGAAGGGGTGAAATTTAAACGT	2	0
mir-3181	ATCGGGCCCTCGGCGCCGG	1	4
mir-3183	GCCTCTCTCGGAGTCGCTCGGA	0	4
mir-3187	CCTGGGCAGCGTGTGGCTGAAGG	2	0
mir-3188	AGAGGCTTTGTGCGGATACGGGG	4	0
mir-3194	GGCCAGCCACCAGGAGGGCTG	1	15
mir-3198-1//mir-3198-2	GTGGAGTCCTGGGGAATGGAGA	0	6
mir-32	TATTGCACATTACTAAGTTGCA	673	906
mir-320a	AAAAGCTGGGTTGAGAGGGCGA	3058	3879
mir-320b-1//mir-320b-2	AAAAGCTGGGTTGAGAGGGCAA	4	11
mir-320c-1//mir-320c-2	AAAAGCTGGGTTGAGAGGGT	7	15
mir-324	CGCATCCCCTAGGGCATTGGTGT	3204	3066
mir-326	CCTCTGGGCCCTTCCTCCAG	15	42
mir-328	CTGGCCCTCTCTGCCCTTCCGT	135	295
mir-330	TCTCTGGGCCTGTGTCTTAGGC	31	49
mir-331	CTAGGTATGGTCCCAGGGATCC	54	113
mir-339	TCCCTGTCCTCCAGGAGCTCACG	514	486
mir-33a	GTGCATTGTAGTTGCATTGCA	235	518
mir-33b	GTGCATTGCTGTTGCATTGC	14	36
mir-340	TTATAAAGCAATGAGACTGATT	38646	25920
mir-342	AGGGGTGCTATCTGTGATTGA	1	6
mir-345	GCTGACTCCTAGTCCAGGGCTC	2019	1571
mir-346	TGTCTGCCCGCATGCCTGCCTCT	166	172
mir-34a	TGGCAGTGTCTTAGCTGGTTGT	7717	5114
mir-34b	CAATCACTAACTCCACTGCCAT	0	2
mir-34c	AGGCAGTGTAGTTAGCTGATTGC	671	690
mir-3605	TGAGGATGGATAGCAAGGAAGCC	8	9
mir-361	TTATCAGAATCTCCAGGGGTAC	2243	2117
mir-3611	TTGTGAAGAAAGAAATTCTTA	1	0
mir-3613	TGTTGTACTTTTTTTTTTGTTC	432	374
mir-3615	TCTCTCGGCTCCTCGCGGCTC	37	32
mir-3617	AAAGACATAGTTGCAAGATGGG	1	13
mir-3619	TCAGCAGGCAGGCTGGTGCAGC	1	4
mir-362	AATCCTTGGAACCTAGGTGTGAGT	760	482
mir-3620	TCACCCTGCATCCCGCACCCAG	4	4
mir-3622a	CAGGCACGGGAGCTCAGGTGAG	4	6
mir-363	AATTGCACGGTATCCATCTGTA	108	78
mir-365-1//mir-365-2	TAATGCCCCTAAAAATCCTTAT	877	647
mir-3653	CTAAGAAGTTGACTGAAG	0	4
mir-3657	TGTGTCCCATTATTGGTGATT	1	0
mir-3659	TGAGTGTTGTCTACGAGGGCA	1	2
mir-3661	TGACCTGGGACTCGGACAGCTG	4	8
mir-3662	GAAAATGATGAGTAGTGACTGATG	32	40
mir-3664	AACTCTGTCTTCACTCATGAGT	1	0
mir-3676	CCGTGTTTCCCCCACGCTTT	55	66
mir-3679	TGAGGATATGGCAGGGAAGGGGA	1	0
mir-3681	TAGTGGATGATGCACTCTGTGC	6	155
mir-3682	CTACTTCTACCTGTGTTATCAT	0	2
mir-3684	TTAGACCTAGTACACGTCCTT	2	0
mir-3685	TTTCCTACCCTACCTGAAGACT	7	15
mir-3690	ACCTGGACCCAGCGTAGACAAAG	2	0
mir-3691	AGTGGATGATGGAGACTCGGTAC	1	0
mir-372	AAAGTGCTGCGACATTTGAGCGT	0	4
mir-373	GAAGTGCTTCGATTTTGGGGTGT	1	2
mir-374a	TTATAATACAACCTGATAAGTG	2018	1393
mir-374b	ATATAATACAACCTGCTAAGTG	566	503
mir-375	TTTGTTCGTTCGGCTCGCGTGA	1209	2142
mir-376c	AACATAGAGGAAATTCCACGT	0	4
mir-378	ACTGGACTTGGAGTCAGAAGG	12684	17262
mir-378d-2//mir-378d-1	ACTGGACTTGGAGTCAGAAA	58	66
mir-378f	ACTGGACTTGGAGCCAGAAG	4	2
mir-378g	ACTGGGCTTGGAGTCAGAAG	0	2
mir-378i	ACTGGACTAGGAGTCAGAAGG	2	0
mir-381	TATACAAGGGCAAGCTCTCTGT	27	121
mir-382	GAAGTTGTTCGTGGTGGATTCG	2	2
mir-383	AGATCAGAAGGTGATTGTGGCT	5	2
mir-3907	AGGTGCTCCAGGCTGGCTCACA	1	0
mir-3909	TGTCCTCTAGGGCCTGCAGTCT	171	278
mir-3911	TGTGTGGATCCTGGAGGAGGCA	9	8
mir-3912	TAACGCATAATATGGACATGT	20	17
mir-3913-1//mir-3913-2	TTTGGGACTGATCTTGATGTCT	18	13
mir-3918	ACAGGGCCGCAGATGGAGACT	4	0
mir-3920	ACTGATTATCTTAACTCTCTGA	0	2
mir-3928	GGAGGAACCTTGGAGCTTCGGC	18	15
mir-3929	GAGGCTGATGTGAGTAGACCACT	1	2
mir-3935	TGTAGATACGAGCACCAGCCAC	0	2
mir-3938	AATTCCCTTGTAGATAACCCGG	26	30
mir-3939	TACGCGCAGACCACAGGATGTC	168	323
mir-3940	GTGGGTTGGGGCGGGCTCTG	1	0
mir-3941	TTACACACAACTGAGGATCATA	0	2
mir-3942	AAGCAATACTGTTACCTGAAAT	2	2
mir-3943	TAGCCCCCAGGCTTCACTTGGCG	1	6
mir-3944	TGTGCAGCAGGCCAACCGAGA	1	11
mir-410	AATATAACACAGATGGCCTGT	5	89
mir-411	TAGTAGACCGTATAGCGTACG	10	98
mir-421	ATCAACAGACATTAATTGGGCGC	4568	3787
mir-423	TGAGGGGCAGAGAGCGAGACTTT	3685	4350
mir-424	CAGCAGCAATTCATGTTTTGAA	1239	1520
mir-425	AATGACACGATCACTCCCGTTGA	674	881
mir-4254	GCCTGGAGCTACTCCACCATCTC	0	4
mir-4286	ACCCCACTCCTGGTACC	84	62
mir-429	TAATACTGTCTGGTAAAACCGT	14	72
mir-4326	TGTTCCTCTGTCTCCCAGAC	0	2
mir-4421	ACCTGTCTGTGGAAAGGAGCTA	14	6
mir-4423	AGTTGCCTTTTTGTTCCCATGC	13	6
mir-4424	AGAGTTAACTCAAAATGGACTA	2	4
mir-4425	TGTTGGGATTCAGCAGGACCAT	0	2
mir-4435-1//mir-4435-2	ATGGCCAGAGCTCACACAGAGG	97	216
mir-4440	TGTCGTGGGGCTTGCTGGCTTG	0	2
mir-4454	GGATCCGAGTCACGGCACCA	0	2
mir-4467	TGGCGGCGGTAGTTATGGGCTT	1	0
mir-4473	CTAGTGCTCTCCGTTACAAGTA	29	53
mir-4475	CAAGGGACCAAGCATTCATTAT	1	0
mir-4477b	ATTAAGGACATTTGTGATTGAT	8	2
mir-4479	CGCGCGGCCGTGCTCGGAGCAG	0	6
mir-4484	AAAAGGCGGGAGAAGCCCCA	1	0
mir-449a	TGGCAGTGTATTGTTAGCTGGT	109	253
mir-4501	TATGTGACCTCGGATGAATCA	60	78
mir-4502	GCTGATGATGATGGTGCTGAAG	1	2
mir-4504	TGTGACAATAGAGATGAACATG	4	4
mir-450a-1//mir-450a-2	TTTTGCGATGTGTTCCTAATAT	667	681
mir-450b	TTTTGCAATATGTTCCTGAATA	644	630
mir-4511	GAAGAACTGTTGCATTTGCCCT	23	34
mir-4515	AGGACTGGACTCCCGGCAGCCC	6	9
mir-4516	GGGAGAAGGGTCGGGGC	1	0
mir-4519	CAGCAGTGCGCAGGGCTG	1	0
mir-4521	GCTAAGGAAGTCCTGTGCTCAG	1	2
mir-452	AACTGTTTGCAGAGGAAACTGA	3	2
mir-4522	TGACTCTGCCTGTAGGCCGGT	15	11
mir-4523	GACCGAGAGGGCCTCGGCTGT	15	25
mir-4526	GCTGACAGCAGGGCTGGCCGCT	1	6
mir-454	TAGTGCAATATTGCTTATAGGGT	1288	1055
mir-455	TATGTGCCTTTGGACTACATCG	3489	4082
mir-4636	AACTCGTGTTCAAAGCCTTTAG	2	4
mir-4637	TACTAACTGCAGATTCAAGTGA	2	2
mir-4638	ACTCGGCTGCGGTGGACAAGT	1	0
mir-4639	TTGCTAAGTAGGCTGAGATTGA	0	2
mir-4642	ATGGCATCGTCCCCTGGTGGCT	19	15
mir-4644	TGGAGAGAGAAAAGAGACAGAAG	0	2
mir-4647	GAAGATGGTGCTGTGCTGAGGAA	1	0
mir-4652	AGGGGACTGGTTAATAGAACTA	18	23
mir-4656	TGGGCTGAGGGCAGGAGGCCTGT	3	0
mir-4660	TGCAGCTCTGGTGGAAAATGGAG	2	0
mir-4661	AACTAGCTCTGTGGATCCTGAC	40	102
mir-4662a	TTAGCCAATTGTCCATCTTTAG	51	47
mir-4663	AGCTGAGCTCCATGGACGTGCAGT	1	0
mir-4665	CTGGGGGACGCGTGAGCGCGAGC	17	13
mir-4666	ATACATGTCAGATTGTATGCC	2	0
mir-4671	ACCGAAGACTGTGCGCTAATCT	2	4
mir-4672	TTACACAGCTGGACAGAGGCA	1	0
mir-4673	TCCAGGCAGGAGCCGGACTGGA	0	4
mir-4676	GAGCCAGTGGTGAGACAGTGA	2	0
mir-4677	TTGTTCTTTGGTCTTTCAGCCA	4	8
mir-4682	TCTGAGTTCCTGGAGCCTGGTCT	4	6
mir-4683	TGGAGATCCAGTGCTCGCCCGAT	0	2
mir-4687	CAGCCCTCCTCCCGCACCCAAA	9	19
mir-4689	TTGAGGAGACATGGTGGGGGCC	1	0
mir-4691	GTCCTCCAGGCCATGAGCTGCGG	0	2
mir-4699	AGAAGATTGCAGAGTAAGTTCC	1	0
mir-4706	AGCGGGGAGGAAGTGGGCGCTGCTT	5	6
mir-4713	TTCTCCCACTACCAGGCTCCCA	3	6
mir-4726	AGGGCCAGAGGAGCCTGGAGTGG	0	6
mir-4730	CTGGCGGAGCCCATTCCATGCCA	0	4
mir-4731	TGCTGGGGGCCACATGAGTGTG	1	0
mir-4735	CCTAATTTGAACACCTTCGGTA	5	6
mir-4741	CGGGCTGTCCGGAGGGGTCGGCT	2	6
mir-4742	TCAGGCAAAGGGATATTTACAGA	1	4
mir-4745	TGAGTGGGGCTCCCGGGACGGCG	0	6
mir-4746	CCGGTCCCAGGAGAACCTGCAGA	418	410
mir-4747	AGGGAAGGAGGCTTGGTCTTAG	1	4
mir-4748	GAGGTTTGGGGAGGATTTGCT	1	8
mir-4752	TTGTGGATCTCAAGGATGTGCT	1	6
mir-4754	ATGCGGACCTGGGTTAGCGGAGT	4	0
mir-4761	ACAAGGTGTGCATGCCTGACC	2	6
mir-4762	CCAAATCTTGATCAGAAGCCT	1	0
mir-4765	TGAGTGATTGATAGCTATGTTC	3	2
mir-4768	ATTCTCTCTGGATCCCATGGAT	8	28
mir-4772	TGATCAGGCAAAATTGCAGACT	0	4
mir-4774	TCTGGTATGTAGTAGGTAATAA	0	4
mir-4775	TTAATTTTTTGTTTCGGTCACT	54	47
mir-4778	AATTCTGTAAAGGAAGAAGAGG	6	6
mir-4785	AGAGTCGGCGACGCCGCCAGC	3	15
mir-4786	TGAGACCAGGACTGGATGCACC	85	121
mir-4787	GCGGGGGTGGCGGCGGCATCCC	5	23
mir-4791	TGGATATGATGACTGAAA	1	0
mir-4794	TCTGGCTATCTCACGAGACTGT	3	4
mir-4797	GACAGAGTGCCACTTACTGAA	2	4
mir-4798	TTCGGTATACTTTGTGAATTGG	1	0
mir-4803	TAACATAATAGTGTGGATTGA	2	0
mir-483	AAGACGGGAGGAAAGAAGGGAG	2	45
mir-484	TCAGGCTCAGTCCCCTCCCGAT	6738	5976
mir-486	TCCTGTACTGAGCTGCCCCGAG	14575	12254
mir-487b	AATCGTACAGGGTCATCCACTT	1	4
mir-488	TTGAAAGGCTATTTCTTGGTC	109	113
mir-489	GTGACATCACATATACGGCAGC	28	49
mir-491	AGTGGGGAACCCTTCCATGAGG	22	23
mir-494	TGAAACATACACGGGAAACCTC	1	0
mir-495	AAACAAACATGGTGCACTTCTT	2	0
mir-497	CAGCAGCACACTGTGGTTTGT	661	2720
mir-499	TTAAGACTTGCAGTGATGTTT	4	0
mir-499a	ACAGACTTGCTGTGATGTTCA	1	0
mir-500a	TAATCCTTGCTACCTGGGTGAGA	82	57
mir-501	AATCCTTTGTCCCTGGGTGAGA	15	11
mir-503	TAGCAGCGGGAACAGTTCTGCAG	50	38
mir-504	AGACCCTGGTCTGCACTCTATC	17	0
mir-505	CGTCAACACTTGCTGGTTTCCT	574	1270
mir-511-1//mir-511-2	GTGTCTTTTGCTCTGCAGTCA	2	4
mir-515-1//mir-515-2	TTCTCCAAAAGAAAGCACTTTCTG	2	0
mir-517a	ATCGTGCATCCCTTTAGAGTGT	3	0
mir-518b	CAAAGCGCTCCCCTTTAGAGGT	1	0
mir-518e	AAAGCGCTTCCCTTCAGAGTG	1	0
mir-532	CATGCCTTGAGTGTAGGACCGT	6143	12897
mir-542	TCGGGGATCATCATGTCACGAGA	177	367
mir-548a-1//mir-548a-2	CAAAACTGGCAATTACTTTTGC	8	11
mir-548a-3	AAAAGTAATTGCGAGTTTTACC	19	36
mir-548ab	AAAAGTAATTGTGGATTTTGCT	5	0
mir-548ai	AAAGGTAATTGCAGTTTTTCCC	4	4
mir-548ak	AAAAGTAACTGCGGTTTTTGA	1	0
mir-548b	AAAAGTAATTGTGGTTTTGGCC	215	384
mir-548c	AAAAGTAATTGCGGTTTTTGCC	13	9
mir-548d-1//mir-548d-2	AAAAGTAATTGTGGTTTTTGCC	93	112
mir-548e	AAAAACTGAGACTACTTTTGCA	117	134
mir-548h-1//mir-548h-2//mir-548h-3//mir-548h-4//mir-548h-5	AAAAGTAATCGCGGTTTTTGTC	81	87
mir-548i-1//mir-548i-2//mir-548i-3//mir-548i-4	AAAAGTAATTGCGGATTTTGCC	9	11
mir-548j	AAAAGTAATTGCGGTCTTTGGT	9	8
mir-548k	AAAAGTACTTGCGGATTTTGCT	837	834
mir-548l	AAAAGTATTTGCGGGTTTTGTC	30	40
mir-548n	CAAAAGTAATTGTGGATTTTGT	16	25
mir-548o//mir-548o-2	CCAAAACTGCAGTTACTTTTGC	1002	1234
mir-548t	CAAAAGTGATCGTGGTTTTTG	1	0
mir-548u	CAAAGACTGCAATTACTTTTGCG	28	25
mir-548v	AGCTACAGTTACTTTTGCACCA	11	9
mir-548y	AAAAGTAATCACTGTTTTTGCC	17	15
mir-550a-1//mir-550a-2	AGTGCCTGAGGGAGTAAGAGCCC	78	127
mir-551a	GCGACCCACTCTTGGTTTCCA	48	38
mir-551b	GCGACCCATACTTGGTTTCAG	84	60
mir-561	CAAAGTTTAAGATCCTTGAAGT	21	25
mir-570	CGAAAACAGCAATTACCTTTGC	6	2
mir-573	CTGAAGTGATGTGTAACTGATCAG	21	17
mir-574	TGAGTGTGTGTGTGTGAGTGTGT	232	206
mir-576	ATTCTAATTTCTCCACGTCTTT	134	231
mir-577	TAGATAAAATATTGGTACCTG	80	89
mir-578	CTTCTTGTGCTCTAGGATTGT	1	0
mir-579	TTCATTTGGTATAAACCGCGATT	17	15
mir-580	TTGAGAATGATGAATCATTAGG	114	119
mir-582	TTACAGTTGTTCAACCAGTTACT	1003	890
mir-586	TATGCATTGTATTTTTAGGTCC	11	9
mir-588	TTGGCCACAATGGGTTAGAAC	1	0
mir-589	TGAGAACCACGTCTGCTCTGAG	24	38
mir-590	GAGCTTATTCATAAAAGTGCAG	210	185
mir-592	TTGTGTCAATATGCGATGATGT	2107	2660
mir-597	TGTGTCACTCGATGACCACTGT	16	28
mir-598	TACGTCATCGTTGTCATCGTCA	3842	6152
mir-603	CACACACTGCAATTACTTTTGC	1	0
mir-605	TAAATCCCATGGTGCCTTCTCCT	6	4
mir-615	GGGGGTCCCCGGTGCTCGGATC	22	51
mir-618	AAACTCTACTTGTCCTTCTGAGT	155	210
mir-625	AGGGGGAAAGTTCTATAGTCC	6	0
mir-627	GTGAGTCTCTAAGAAAAGAGGA	92	72
mir-628	ATGCTGACATATTTACTAGAGG	479	488
mir-629	TGGGTTTACGTTGGGAGAACT	303	265
mir-636	TGTGCTTGCTCGTCCCGCCCGCA	25	19
mir-641	AAAGACATAGGATAGAGTCACCTC	456	354
mir-642a	GTCCCTCTCCAAATGTGTCTTG	2	0
mir-643	ACTTGTATGCTAGCTCAGGTAG	2	2
mir-651	TTTAGGATAAGCTTGACTTTTG	437	240
mir-652	AATGGCGCCACTAGGGTTGTG	327	567
mir-660	TACCCATTGCATATCGGAGTTG	10145	9515
mir-664	TATTCATTTATCCCCAGCCTACA	365	244
mir-671	AGGAAGCCCTGGAGGGGCTGGAG	56	76
mir-676	CTGTCCTAAGGTTGTTGAGTT	195	185
mir-7-1//mir-7-2//mir-7-3	TGGAAGACTAGTGATTTTGTTGT	717	611
mir-708	AAGGAGCTTACAATCTAGCTGGG	586	316
mir-720	TCTCGCTGGGGCCTCCA	493	839
mir-744	TGCGGGGCTAGGGCTAACAGCA	2647	4465
mir-760	CGGCTCTGGGTCTGTGGGGA	13	28
mir-766	ACTCCAGCCCCACAGCCTCAGC	648	955
mir-767	TGCACCATGGTTGTCTGAGCATG	4	96
mir-769	TGAGACCTCTGGGTTCTGAGCT	36109	35652
mir-873	GCAGGAACTTGTGAGTCTCCT	1083	1098
mir-874	CTGCCCTGGCCCGAGGGACCGA	76	104
mir-876	TGGATTTCTTTGTGAATCACCA	6	0
mir-877	GTAGAGGAGATGGCGCAGGG	266	423
mir-885	TCCATTACACTACCCTGCCTCT	3	0
mir-889	TTAATATCGGACAACCATTGT	15	43
mir-891a	TGCAACGAACCTGAGCCACTGA	38	45
mir-892a	CACTGTGTCCTTTCTGCGTAG	2	0
mir-892b	CACTGGCTCCTTTCTGGGTAGA	1	0
mir-9-1//mir-9-2//mir-9-3	TCTTTGGTTATCTAGCTGTATGA	4826	1917
mir-92a-1//mir-92a-2	TATTGCACTTGTCCCGGCCTGT	319732	558350
mir-92b	TATTGCACTCGTCCCGGCCTCC	52727	59043
mir-93	CAAAGTGCTGTTCGTGCAGGTAG	100420	114944
mir-935	CCAGTTACCGCTTCCGCTACCGC	121	327
mir-937	ATCCGCGCTCTGACTCTCTGCC	34	23
mir-938	TGCCCTTAAAGGTGAACCCAGT	1	0
mir-939	TGGGGAGCTGAGGCTCTGGGGGTG	2	0
mir-940	AAGGCAGGGCCCCCGCTCCCC	105	223
mir-941-1//mir-941-2//mir-941-3//mir-941-4	CACCCGGCTGTGTGCACATGTGC	25101	33841
mir-942	TCTTCTCTGTTTTGGCCATGTG	21	28
mir-944	AAATTATTGTACATCGGATGAG	1	0
mir-95	TTCAACGGGTATTTATTGAGCA	179	129
mir-96	TTTGGCACTAGCACATTTTTGCT	629	567
mir-98	TGAGGTAGTAAGTTGTATTGTT	3378	2701
mir-99a	AACCCGTAGATCCGATCTTGTG	4956	3454
mir-99b	CACCCGTAGAACCGACCTTGCG	13220	16201
